# Supplementary material for: Utilizing metagenomic next-generation sequencing and phylogenetic analysis to identify a rare pediatric case of Naegleria fowleri infection presenting with fulminant myocarditis
Source: Front Microbiol. 2024 Nov 13;15:1463822. doi: 10.3389/fmicb.2024.1463822 (PMC11599265; doi:10.3389/fmicb.2024.1463822)
Supplement: Supplementary file 1 [file Data_Sheet_1.FASTA]

>k39_1 flag=1 multi=2.0000 len=248
AAAATGAGTTAATTGTTATTTTCACTCGTTAGAAGCGAGCCGTACTCAGCATCACAGTAAGACTCATAACTTAGAGGCTTTCAGTTATACATCTACGTGCGTGGCGAAAAATCACATCCTTTCAAACGGATCTGCGACTAAATGCACGGCAAAGCTGTTCCTCTCGTACTAAGATTTACTACTGGCACCGAAATTGGTTAGTAGGGTAAAACTAACCTGTCTCACGACGGTCTAAACCCAGCTCACGT
>k39_4 flag=1 multi=2.1986 len=321
AATCCCAGCATATCTACGCTCGTCCCGACTTTGAGAAAAAAATTTGAAAATTTTGAAAATTAAATAAGCTGATTTAAAGTATTACAGAAAATATTACAGTCTCGACCCCCCATATGTTTATCAAAATGTTTCATTCAAATTACTTAAAAACTTGTAAATCAGAAGTTAGACTATTTTTTAGTACTTCTCATCCGCTTAGATTTAATTCAAAGGGCGAGATTCCAGACCATATACATGGGTCTGATGACCCAGGTATTTCCGCCCTTGGATTTTCCATTTTTTTCACTTCTCATCCGCTTAGATTTAATTCAAAGGGCGAGA
>k39_3 flag=1 multi=2.0000 len=206
TGGTACCCGGGGCCTCACCCTGAGCTCCATTACAAGCGCTGTACCAAGCTACAGTCAGACCGAAGTCCAACCTTCGCTCAAATACAGCTACTCTGCAGTCCCATGCTAAATCGCTCTGGCAGAGTATCATAGCCCGCTTTAAGCACAACGATTTATTTACAGTTGCAACCCAAAGGGGCCTCACGGATGAACCGTGGACGAGTGAA
