# Supplementary material for: Utilizing metagenomic next-generation sequencing and phylogenetic analysis to identify a rare pediatric case of Naegleria fowleri infection presenting with fulminant myocarditis
Source: Front Microbiol. 2024 Nov 13;15:1463822. doi: 10.3389/fmicb.2024.1463822 (PMC11599265; doi:10.3389/fmicb.2024.1463822)
Supplement: Supplementary file 2 [file Table_1.XLSX]

## Sheet: Genbank accession
Genbank accession	Species	strain
AY502959.1	Vermamoeba vermiformis	KWR-1
JQ271700.1	Naegleria fultoni	GG1BV
AM062740.1	Naegleria americana	NG 6
KC164218.1	Naegleria americana	CF2-1
AJ237786.1	Naegleria robinsoni	NG944
AJ243441.1	Naegleria indonesiensis	NG945
X93224.1	Naegleria minor
U80057.1	Naegleria andersoni
U80061.1	Naegleria jamiesoni
AJ243442.1	Naegleria chilensis	NG946
MF113402.1	Naegleria koreanum
HM363629.1	Naegleria sp.	GERK
JQ271702.1	Naegleria sp.	J14Z1
DQ768722.1	Naegleria sp.	RR11Z/I
JQ271693.1	Naegleria sp.	4542
DQ768720.1	Naegleria sp.	RR13Z/I
DQ768723.1	Naegleria sp.	SUM3V/I
LC106128.1	Naegleria neopolaris	GRZ3
LC318418.1	Naegleria polaris
U80062.1	Naegleria lovaniensis
MG945024.1	Naegleria lovaniensis	PRZT027
U80059.1	Naegleria fowleri
KY062165.1	Naegleria fowleri
AF338423.1	Naegleria fowleri
KM658156.1	Naegleria fowleri	Costa Rica 1
KJ000396.1	Naegleria fowleri	Palche Lala
KJ000398.1	Naegleria fowleri	Mato Forroba
AM062741.1	Naegleria pringsheimi	NG 7
U80060.1	Naegleria italica
JQ271699.1	Naegleria australiensis	BCHV5
AY321362.1	Naegleria australiensis	TT
U80058.1	Naegleria australiensis
AF338421.1	Naegleria australiensis
MG945025.1	Naegleria australiensis	PRZT028
MF113400.1	Naegleria jejuensis
AM062731.1	Naegleria schusteri	1518/1F
KX069001.1	Naegleria pagei	ST-39
DQ768714.1	Naegleria pagei	A22/I
DQ768721.1	Naegleria pagei	4830/I
KC164247.1	Naegleria gruberi	CF3-203
M18732.1	Naegleria gruberi
AB298288.1	Naegleria gruberi
MF113404.1	Naegleria neojejuensis
KC527832.1	Naegleria clarki	N-DMLG
JQ271704.1	Naegleria clarki	MSED4
JQ271691.1	Naegleria clarki	2HZ
JQ271692.1	Naegleria clarki	3HZ
DQ768725.1	Naegleria clarki	CB1S/I
KT257698.1	Naegleria clarki	PrGuaN
JQ271705.1	Naegleria clarki	TMR
JQ271698.1	Naegleria clarki	ALM1A
AF338417.1	Naegleria clarki
JQ271696.1	Naegleria clarki	6HFKL
